# Supplementary material for: Two New Species of Filamentous Sulfur Bacteria of the Genus Thiothrix, Thiothrix winogradskyi sp. nov. and ‘Candidatus Thiothrix sulfatifontis’ sp. nov
Source: Microorganisms. 2022 Jun 27;10(7):1300. doi: 10.3390/microorganisms10071300 (PMC9319827; doi:10.3390/microorganisms10071300)
Supplement: Supplementary file 1 [file microorganisms-10-01300-s001.zip]

Archive with 1 entries (1 files):
- microorganisms-1772905-supplementary.pdf
